# Supplementary material for: DUOX1 Gene Missense Mutation Confers Susceptibility on Type 2 Amiodarone-Induced Thyrotoxicosis
Source: Int J Mol Sci. 2023 Feb 16;24(4):4016. doi: 10.3390/ijms24044016 (PMC9964217; doi:10.3390/ijms24044016)
Supplement: Supplementary file 1 [file ijms-24-04016-s001.zip]

Archive with 1 entries (1 files):
- ijms-2107171-supplementary.pdf
